# Supplementary material for: Distinct developmental and degenerative functions of SARM1 require NAD+ hydrolase activity
Source: PLoS Genet. 2022 Jun 23;18(6):e1010246. doi: 10.1371/journal.pgen.1010246 (PMC9223315; doi:10.1371/journal.pgen.1010246)
Supplement: S1 Data — (XLSX) [file pgen.1010246.s004.xlsx]

## Sheet: Sheet1
	dSarm1WT			dsarmE642A			hsarm1			hsarm e642a			dsarmCE			dsarm CE+ED
	A:Y1	A:Y2	A:Y3	B:Y1	B:Y2	B:Y3	C:Y1	C:Y2	C:Y3	D:Y1	D:Y2	D:Y3	E:Y1	E:Y2	E:Y3	F:Y1	F:Y2	F:Y3
0	100	100	100	100	100	100	100	100	100	100	100	100	100	100	100	100	100	100
20	77.2433	80.9543	90.3397	100.687	103.308	97.7027	40.379	35.6568	32.0342	104.005	108.09	102.327	42.5093	28.117	39.2009	100.177	105.144	103.721
40	67.3375	67.151	66.8957	98.3801	97.7027	98.1936	20.0569	21.078	19.1734	109.709	99.6564	98.6256	13.8818	19.6446	10.485	97.5162	83.6442	93.4518

## Sheet: Sheet2
fig 1d
	uas-gfp	uas-dsarm1	uas-dsarm1ce	uas-dsarm1CE+ED	hsarm1
	0.329	3.07	8.54	0.974	0.1175
	2.389	11.68	6.7	2.342	0.9722
	1.11	4.3	14.74	0.348	0.267
	0.658	10.5	8.04	0.438	0.368
	0.507	3.035	8.41	0.29
	0.738		21.67
	0.469		6.34
	1.19		22.64
	1.593

## Sheet: Sheet3
fig 1e
		uas-gfp	uas-dsarm1	uas-dsarm1ce	uas-dsarm1CE+ED	hsarm1
		0.745	0.915	0.721	1.23	1.34
		1.255	1.27	0.757	1.44	1.11
		0.496	1.187	0.651	1.13	1.129
		1.048	0.153	0.716	1.49	1.2
		1.455	0.621	0.877	1.13
		0.603		0.324
		0.93		0.725
		0.928		0.651
		1.53

## Sheet: Sheet4
fig 2a
		wt	dsarm 3kb	dsarm1 5kb	dsarm1 ed 3kb	dsarm1 ed 5kb
		6	32	45	15	25
		20	28	40	20	22
		9	35	56	16	19
		14	21	44	9	20
		16	19	30	14	21
		23	55	62	24	15
		13	62	38	17	31
		6	23	45	26	35
		11	34	42	19	22
		16	27	32	17	41
		20	35	35	15	21
		17	28	41	20	20
			27	22	30	28
			23	14	14	28
			37	20	19	20
			40	15	18	20
			37		19	18
			33		20	37
			46		15	17
			44		15	13

## Sheet: Sheet5
fig 2b
		wt	dsarm1 3kb	dsarm1ce 3kb	dsarm1ed 3kb	dsarm1ce+ed 3kb	dsarm1 5kb	dsarm1ce5kb	dsarm1 ed 5kb	dsarm1CE+ED
		27	12	74	23	13	19	67	16	18
		25	31	55	15	9	19	29	11	21
		20	12	42	16	13	20	24	11	21
		14	20	46	17	9	26	48	13	25
		22	15	71	8	13	12	125	17	22
		18	21	34	21	14	12	62	13	27
		23	13	55	29	10	20	60	14	16
		13	10	85	24	12	26	14	19	17
		14	12	36	27	13	12	42	14	17
		21	16	32	25	19	13	25	10	17
		28	13	84	24	17	15	70	13	14
		14	21	56	10	11	18	71	15	26
		15	14	39	15	13	13	71	16	18
		17	9	68	16	14	16	30	14	20
		35	16	109	16	18	17	13	21	17
		20	14	54	7	15	20	42	27	19
		11	21	50	20	18	15	27	13	15
		13	12	66	12	12	19	47	7	16
		14	9	17	12	14	15	30	15	14
		26	17	21	17	14	9	64	9	19
		18	18	57	13	13	17	61	10	9
		18	19	38	14	18	12	106	19	16
		30	20	53	15	13	11	55	24	14
		18	21	38	17	17	10	39	14	11
		12	13	58	17	13	23	70	17	14
		24	13	41	27	30	15	42		19
		16	14	55	10		15	51		16
		27	13					28		17
		13								16
		11								14
										17

## Sheet: Sheet6
fig 3a
	a	b	c	d	e	f	g	h	i	j	k	l
	14	15	80	17	20	14	77	65	104	24	6	17
	18	22	40	16	20	21	96	68	33	18	13	19
	21	17	43	17	26	3	103	60	45	19	14	33
	22	26	68	15	9	14	78	70	45	14	21	16
	16	33	54	19	21	11	84	56	58	24	14	28
	18	28	76	23	13	16	54	65	88	17	15	20
	15	18	48	8	15	23	77	39	108	14	17	14
	10	17	25	20	14	20	107	58	82	18	19	9
	15	25	88	13	12	19	76	119	69	25	16	16
	27	25	89	18	23	19	21	62	46	15	17	14
	23	34	55	9	18	20	84	90	32	22	10	15
	20	15	41	11	22	15	86	61	56	15	12	14
	12	35	66	26	17	15	62	66	89	23	10	9
	26	22	95	21	9	20	45	61	80	19	22	17
	21	25	48	20	18	20	42	42	65	13	19	15
	19	15	43	15	12	18	54	50	73	17	19	10
	15	19	66	32	12	16	35	43	72	23	19	12
	14	32	110	26	18	20	28	73	108	22	21	24
	16	16	77	14	15	21	130	64	66	27	17	17
	12	9	37	22	16	19	83	64	49	15	22	13
	15	39	26	12	18	14	70	107	48	11	14	22
	19	24	62	29	12	17		80	56	19	25	19
	17	17		37	23	19		76	97	11	9	21
		30		35	12	18		59	43	25	6	12
		30		22	19	17		58	51	14	21	30
		21		16		14		43	39	21	22	11
		9		6		17			62	28	22	9
				27		14			74	23	27	20
				18		20				13	10	22
				29		10				27	17	16
						12				19		15
						14				17
						17				24
						11				25
										7
										24

## Sheet: Sheet7
fig 3b
		wt	dsarm1 ce	dsarm1 ce + ed	dsarm1ce +ask1 rnai2	dsarm1ce +ask1 rnai1
		1.37894	3.52135	0.972351	1.14498	1.71828
		1.20846	4.36923	1.03146	0.708534	1.74632
		0.721647	3.92679	1.27833	0.498381	0.574574
		1.0316	2.93427	1.16852	0.817477	1.88579
		0.121048	2.87691	0.577466	1.07887	0.724741
		1.01317			1.69528	1.11828
		1.52514			0.895418	0.616336

## Sheet: Sheet8
fig 3c
	wt	sarm1 rnai	ask1 rnai2	ask1 RNAi 1
	100	0	100	100
	100	0	100	100
	75	0	100	100
	100	0	75	100
	100	0	100	100
	100	0	100	100
	100	0	100	100
	100	0	100	100
	100	0	50	100
		0	100	100
		0	100	100
		0	100
		0	100
		0	100
		0	100
		0	100
		0	100
		0	100

## Sheet: Sheet9
fig 4a
		WT	dsarm1 ce	dsarm1 ce + cyto nmnat1	dsarm1 ce + dNMNAT1	cytomNMNAT1	dNMNAT
		16	58	38	55	17	17
		11	54	35	40	23	24
		13	56	52	45	21	14
		12	29	37	40	12	23
		15	41	35	37	16	18
		17	34	50	33	15	15
		20	42	43	68	15	23
		15	30	102	30	9	16
		12	28	49	51	14	22
		20	47	44	33	6	18
		15	31	37	32	14	20
		17	37	22	41	14	17
		15	27	45	38	17	21
		14	64	42	37	22	18
		19	42	62	49	19	28
		17	46	53	27	11	17
		20	18	53	35	17	18
		9	51	63	42	24	20
		20		85	27	19	13
		17		29	63	19	10
		22		57	61	13	11
		20		40	39	16
		15		40	52	17
				43	35	15
				31	61
				21	12
				31	72
					67
					42
					33
					33
					28
					51

## Sheet: Sheet10
fig 4b
		mcherry	dsarm1 ce	dsarm1 ce + dnmnat	dnmnat
		0.338535	5.29138	15.097	0.65404
		1.59047	7.09716	7.61478	2.82775
		0.98791	6.87679	14.8249	0.485679
		1.27881	9.47017	12.9119	1.39713
		1.78293	9.99126	15.8189	1.82215
		0.414363	10.6961	7.23116	1.41935
		0.606975	10.3577	15.4256	3.63975

[truncated: 5 more sheets: Sheet11, Sheet12, Sheet13, Sheet14, Sheet15]
